# Supplementary material for: Immunoglobulin gene rearrangement in Koreans with multiple myeloma: Clonality assessment and repertoire analysis using next-generation sequencing
Source: PLoS One. 2021 Jun 24;16(6):e0253541. doi: 10.1371/journal.pone.0253541 (PMC8224885; doi:10.1371/journal.pone.0253541)
Supplement: S3 File — (XLSX) [file pone.0253541.s003.xlsx]

## Sheet: List
S3 File
S8 Table. Anonymized data set of the study
Sample No.	Gender	Age	Initial/Follow up	BM plasma cell % out of TNC	BM plasma cell% out of total lymphoid cells	Heavy chain	Light chain	IGH clonality	IGH total number of reads	IGH % clonality Total	IGH clonality 1 V	IGH clonality 1 J	IGH clonality 1 D	IGH clonality 1 %	IGH clonality 2 V	IGH clonality 2 J	IGH clonality 2 D	IGH clonality 2 %	SHM	V gene coverage	IGK test	IGK clonality	IGK clonality total %	IGK total number of read	IGK clonality 1 VD	IGK clonality 1	IGK clonality 1 %	IGK clonality 2 VD	IGK clonality 2 J	IGK clonality 2 %	IGK clonality 3 VD	IGK clonality 3 J	IGK clonality 3 %	IGK clonality 4 VD	IGK clonality 4 J	IGK clonality 4 %	IGK clonality 5 V	IGK clonality 5 J	IGK clonality 5 %	beta2 MG	Hb	Cr	Calcium	Albumin	LDH	Bone lesion
PE04	F	68	I	22.1	62.4294	G	K	Y	453841	48.59	IGHV3-21	J6	IGHD3-10	48.59					Y	99.56	Y	Y	37.9	100147	IGKV2D-40	IGKJ4	37.9													5.7	9.1	0.76	9.2	3.2	302	Y
PE05	M	77	F	80.3	91.6667	-	L	Y	780468	79.65	IGHV1-2	J4	IGHD5-12	79.65					N	96.9	Y	Y	85.5	108249	IGKV2-29	none	48.6	IGKINTR	IGKDEL	18.8	IGKINTR	IGKDEL	18.4							4.1	11.4	1.78	9.3	3.8	630	Y
PE06	M	66	I	48	71.6418	A	K	Y	925213	23.78	IGHV2-5	J5	IGHD3-3	23.78					Y	93.23	Y	N		79098																6.9	8.2	1.01	8.5	2.7	191	Y
PE07	M	66	I	12.3	100	-	K	Y	1069716	39.9	IGHV3-33	J4	IGHD3-16	39.9					N	99.12	Y	Y	47.34	111024	IGKV1D-33	IGKJ4	26.86	IGKV3D-20	IGKDEL	20.48										6.9	8.7	2.41	9.6	4	369	Y
PE08	M	71	I	16.9	60.5735	G	K	Y	2146952	86.6	IGHV3-9	J6	IGHD2-2	69.38					Y	99.13	Y	Y	66.47	187181	IGKINTR	IGKDEL	39.1	IGKV1D-12	IGKJ4_01	27.37										6.6	8.7	1.83	9.2	3.2	232	N
PE09	F	62	I	13.4	32.6034	G	K	N	1108376										N	98.68	Y	N		92793																2.6	8.1	0.6	8.5	2.8	224	Y
PE10	F	61	I	57.5	92	A	K	N	168500										N	58.04	Y	Y	79.73	151387	IGKV2-30	IGKDEL	56.78	IGKV1D-39	IGKJ3_01	22.95										6.2	6.5	0.77	9.7	3.1	450	Y
PE11	M	83	I	43	71.0744	G	L	Y	265320	16.87	IGHV3-30-3	J5	unknown	16.87					N	33.78	Y	Y	85.9	98222	IGKV2D-29	IGKJ5	45.9642	IGKINTR	IGKDEL	28.6	IGKV1-17	IGKDEL	11.4							17	11.2	3.73	8.3	1.7	572	N
PE12	M	58	F	32.9	78.5203	G	L	Y	886460	86.6	IGHV3-21	J4	unknown	86.58					Y	98.68	Y	Y	87.1	87042	IGKV1D-37	IGKJ4	49.8	IGKINTR	IGKDEL	37.3										11.5	9.6	0.85	8.1	3.4	576	N
PE13	F	77	I	10.4	42.2764	G	K	Y	259668	12.52	IGHV4-31	J6	IGHD6-13	12.51					Y	98.29	Y	N																		3.1	13.7	11.27	7.8	3.5	446	N
PE14	F	80	I	71.7	92.5161	-	K	N	166651										N	99.56	Y	N		72174																5.8	9	0.27	8.4	3.7	464	Y
PE15	F	66	I	37.2	90.7317	A	K	Y	350450	13.97	IGHV3-64	J4	not found	13.97					Y	97.8	Y	Y	79.52	263233	IGKV1D-33	IGKJ2	63.98	IGKV1D-33	IGKJ2_01	15.54										6	8	0.68	8.8	2.6	221	Y
PE16	M	44	I	26.8	64.1148	D	L	N	230287										N	100	N																			2.7	13.8	0.88	9.2	4.1	305	Y
PE17	M	64	I	59	90.0763	A	K	Y	674886	83.89	IGHV3-30	J4	IGHD5-12	61.38	IGHV4-31	J6	IGHD5-12	22.5074	Y	100	Y	Y	77.85	29177	IGKV1D-33	IGKJ4	49.95	IGKV1D-39	IGKDEL	27.9										7.1	10.7	2.05	13.5	3.5	236	Y
PE19	M	61	I	22.8	67.6558	-	L	N	480798										N	19.2	N																			13.4	12.6	1.4	9.9	3.9	776	N
PE20	M	68	I	21.6	68.7898	G	L	Y	796170	77.01	IGHV3-9	J5	IGHD3-3	77.01					Y	99.13	Y	Y	62	69340	IGKINTR	IGKDEL	39	IGKV1D-33	IGKDEL	22.9853										3	11.6	0.9	8.1	2.9	267	Y
PE21	M	80	I	70.7	95.9294	G	K	Y	728420	80.18	IGHV1-8	J6	IGHD3-10	80.18					Y	99.56	Y	Y	89.54	33263	IGKV3-11	IGKDEL	47.2	IGKV1D-39	IGKJ4_01	42.34										6.1	7.4	1.1	8	1.9	254	Y
PE22	M	77	I	73.5	83.9041	G	K	Y	775946	85.46	IGHV3-9	J6	unknown	85.45					Y	98.69	Y	Y	82.03	22328	IGKV2-30	IGKDEL	82.03													5.1	7.7	1	7.8	3.9	440	N
PE23	M	62	I	34.7	60.6643	G	K	N	193570										N	99.12	Y	N		72144																5.5	9.2	1.27	9.6	3.2	401	Y
PE24	F	69	I	80	84.6561	A	L	Y	1824622	51.29	IGHV3-23	J5	IGHD3-10	42.06					Y	98.68	Y	Y	88.2	107364	IGKV3D-20	IGKJ2	56	IGKV3-7	IGKDEL	16.3	IGKINTR	IGKDEL	16							4.3	6.9	0.8	8.6	3.4	228	N
PE25	F	72	I	41.8	85.1324	G	K	Y	593905	68.12	IGHV3-66	J4	unknown	68.12					Y	100	Y	N		60534																8.4	7.7	0.81	8.3	2.8	355	Y
PE26	M	59	I	41	80.3922	A	L	Y	341398	9.43	IGHV2-5	J3	IGHD1-14	9.44					Y	90.69	Y	Y	61.4	66672	IGKV2-30	IGKDEL	61.4													3.7	8.3	0.9	10.5	3.1	328	Y
PE27	M	77	I	73	90.6832	A	L	Y	87953	67.15	IGHV4-31	J3	IGHD2-8	67.15					Y	100	N																			8.8	8.8	1.41	9.1	3.9	316	Y
PE28	F	79	I	72.9	87.515	G	L	Y	897332	82.8	IGHV3-7	J3	IGHD2-8	82.8					Y	99.56	N																			7.3	9.6	0.7	7.7	3.1	858	Y
PE29	F	52	I	44	86.785	-	L	N	262950										N	99.12	N																			7.9	8	3.6	9.2	4.5	319	Y
PE30	F	63	I	32.6	93.4097	A	K	Y	452814	4.85	IGHV4-4	J4	unknown	4.85					Y	99.57	Y	N		34924																14.3	6.7	4.34	8.7	3.4	480	Y
PE31	M	67	I	38.2	68.4588	G	K	Y	942764	79.44	IGHV3-30	J4	IGHD2-15	57.26	IGHV3-30-3	J6	IGHD3-9	22.18	Y	99.12	Y	N		48808																2.6	11.7	1	7.8	3.4	453	Y
PE32	F	79	I	12.7	51.417	-	L	N	119541										N	100	N																			6.1	10	3.63	7.9	3.4	587	N
PE33	F	79	I	47.6	60.2532	G	L	Y	44591	80.22	IGHV3-23	J4	IGHD2-2	73.98	IGHV3-23	J4	IGHD2-2	6.24	Y	99.56	Y	Y	82.9	77605	IGKV1D-37	IGKJ4	33.5	IGKINTR	IGKDEL	25.5615	IGKINTR	IGKDEL	23.8							3.6	7.7	0.49	8.3	3.2	449	Y
PE34	F	80	F	34.2	63.4508	A	L	Y	37113	21.89	IGHV3-23	J5	IGHD3-10	21.89					Y	98.68	Y	Y	71.2	92687	IGKV3D-20	IGKJ2	44	IGKINTR	IGKDEL	16.8	IGKV3-7	IGKDEL	10.4							4.3	6.9	0.8	8.6	3.4	228	Y
PE35	F	56	I	44.8	91.9918	G	K	Y	56648	3.94	IGHV3-21	J5	IGHD3-16	3.94					Y	96.48	Y	Y	80	160015	IGKV3D-20	IGKJ2	37	IGKV2D-26	none	25.7	IGKINTR	IGKDEL	17.4							1.6	9.8	0.71	9.9	4	382	Y
PE36	M	76	I	10.2	28.4916	G	K	Y	23814	6.53	IGHV4-61	J6	not found	6.53					Y	98.29	Y	N		43865																2	13.3	1.35	9.5	4.1	336	N
PE37	F	84	I	13.2	43.5644	G	K	Y	35756	13.95	IGHV4-59	J3	IGHD2-8	13.95					Y	100	Y	Y	55.1	88016	IGKV2-30	IGKDEL	28.1108	IGKV1D-33	IGKJ4	26.9										5.1	8.2	1.91	9.2	3.4	318	Y
PE38	M	71	I	26.9	77.5216	A	K	Y	15566	7.55	IGHV3-30	J4	IGHD5-5	7.55					Y	99.56	Y	Y	89.2	108072	IGKV2-30	IGKJ4	49.3458	IGKINTR	IGKDEL	27.7	IGKV1D-37	IGKDEL	12.1							3.5	7.8	1	8.6	2.6	229	Y
PE39	F	71	I	26	48.6891	G	L	Y	84762	93.04	IGHV3-9	J3	not found	93.04					Y	97.82	Y	Y	52.2	55935	IGKV1D-8	IGKDEL	32.2	IGKV2D-26	IGKJ3	20										3.2	7.9	0.75	9	2.2	460	Y
PE40	M	67	I	34.5	91.2698	G	L	Y	87397	93.47	IGHV3-21	J4	IGHD4-23	93.47					Y	98.68	Y	Y	88.2	121478	IGKV5-2	IGKJ1	49.1	IGKINTR	IGKDEL	24.3	IGKV2-30	IGKDEL	14.8							3.9	11	0.98	8.2	2.4	798	Y
PE41	M	75	I	23.3	67.7326	G	K	Y	9234	20.38	IGHV3-23	J6	IGHD3-10	20.38					Y	98.67	Y	N		74163																10.9	8.8	2.97	7.5	2	496	Y
PE42	F	71	I	40.8	76.1194	G	K	N	84792										N	99.56	Y	Y	50.7	75550	IGKINTR	IGKDEL	42.5	IGKV2-24	IGKJ3	8.1										2.1	8.8	0.63	8	4.2	137	N
PE43	M	64	I	58	82.6211	?	L	N	13660										N	97.82	Y	Y	70.3	67199	IGKINTR	IGKDEL	60.9	IGKV1D-33	IGKJ3	9.4										9.6	7.9	1.97	8.9	3.9	537	Y
PE44	M	58	I	17.5	47.043	G	L	Y	86215	60.39	IGHV3-49	J4	IGHD3-3	60.39					N	7.25	Y	Y	53.0181	103691	IGKV3D-20	IGKJ4	53.0181													3.3	8.6	0.61	8	2.4	27	Y
PE45	M	68	I	31.5	65.0826	?	L	N	25866										N	100	Y	Y	49.9319	71211	IGKV1-5	IGKDEL	49.9319													22	7.3	4.14	9.3	4	378	Y
PE46	F	74	I	59.9	95.0794	G	L	Y	63782	22.98	IGHV3-74	J4	IGHD3-3	22.98					N	98.68	Y	Y	86	58301	IGKV1D-39	IGKJ2	23.5262	IGKV2D-28	none	20.2329	IGKV3D-7	IGKDEL	17.7527	IGKV1D-39	IGKJ2	14.0169	IGKINTR	IGKDEL	10.5144	2.8	8.5	0.74	8.1	3.5	434	Y
PE47	M	72	I	15.2	62.2951	A	K	N	13920										N	99.12	Y	Y	93.8	160956	IGKV3-15	IGKJ1	39.9904	IGKV4-1	IGKJ5	29.4727	IGKV2D-28	IGKJ2	12.6681	IGKV2-30	IGKJ1	11.7107				22.6	6.7	3.77	11.3	3.6	337	Y
PE48	F	70	I	52	68.2415	G	L	N	11459										N	51.28	Y	Y	85.1	107961	IGKINTR	IGKDEL	57.5699	IGKV1-27	IGKDEL	21.1919	IGKV1-27	IGKDEL	6.32451							4.8	7.7	1.7	8.5	3.1	789	N
PE49	F	83	I	14.4	71.2871	A	K	Y	56305	17.91	IGHV7-4-1	J4	IGHD6-13	17.91					Y	98.23	Y	Y	65.3	57495	IGKV5-2	IGKJ4	31.6428	IGKV1-17	IGKJ1	17.532	IGKINTR	IGKDEL	16.1231							4.6	8.9	0.99	8.8	3.5	360	N
PE51	F	70	I	37.5	76.5306	?	L	N	56044										N	34.78	Y	Y	15.9	63088	IGKV1D-33	IGKJ4	8.67043	IGKINTR	IGKDEL	7.24702										3.3	10.9	0.59	8.8	3	694	Y
PE52	M	81	I	17.7	54.4615	G	K	N	46392										N	70.93	Y	Y	6	21148	IGKV7-3	IGKJ4	5.99111													4.1	10.4	1.44	9.2	3.4	117	Y
PE53	F	76	I	28.7	61.0638	?	L	N	80000										N	99.56	Y	Y	82.2	56236	IGKINTR	IGKDEL	56.3251	IGKV2-30	IGKDEL	25.8678										8.6	7.7	1.72	9.1	3.8	295	N
PE54	M	64	I	87.6	98.427	D	L	Y	93414	94.2	IGHV3-33	None	IGHD3-10	94.2					N	65.2	Y	Y	38.3	68087	IGKV2-29	IGKJ4	23.7711	IGKV1D-39	IGKJ2	14.5079										5.6	7.6	1.13	10.2	4.4	301	Y
PE55	M	78	I	23.6	65.0138	A	L	Y	22598	3.27	IGHV3-74	J4	IGHD3-3	3.27					Y	98.68	Y	Y	24	79303	IGKV2-30	IGKDEL	16.6047	IGKV1D-33	IGKDEL	7.39064										12.1	7.6	2.17	9.2	3.1	101	N
PE56	M	64	I	22.8	64.9573	D	L	N	20405										N	65.2	Y	N		26192																2.3	9.9	1.07	9.9	4.7	375	Y
PE57	F	83	I	33.3	76.3761	G	K	Y	18332	11.26	IGHV4-59	J5	not found	11.26					Y	100	Y	Y	48.263	29677	IGKV1-5	IGKJ1	48.263													5.1	8.2	1.17	10.1	3.6	206	Y
PE58	F	77	I	33.6	75	A	L	Y	99502	87.03	IGHV3-9	J4	IGHD3-3	47.14	IGHV4-61	J4	IGHD2-2	39.9	Y	100	Y	Y	80.3	99879	IGKV2-30	IGKJ4	47.3833	IGKINTR	IGKDEL	32.9048										9.5	7.6	1.24	9.6	3	149	Y
PE59	M	68	I	40.8	89.2779	G	K	Y	18728	15.43	IGHV3-48	J6	IGHD4-17	15.43					Y	100	Y	Y	92.2164	168933	IGKV4-1	IGKJ2	92.2164													10.5	7.4	1.22	8.3	3.6	143	Y
PE60	M	83	I	23.2	79.4521	?	L	N	65511										N	98.24	Y	Y	77.2114	77192	IGKV3-11	IGKJ4	49.4352	IGKV4-1	IGKJ5	27.7762										3.1	11	1.1	8.7	3.7	294	Y
PE61	M	52	I	19.5	57.3529	A	K	Y	26966	69.73	IGHV4-31	J6	IGHD2-21	69.73					Y	100	Y	Y	49.0338	102313	IGKV1-5	IGKJ1	49.0338													5.9	9.6	1.14	10	3.8	177	Y
PE62	M	68	I	11.2	67.4699	A	K	Y	61852	87.71	IGHV3-30	J4	not found	87.71					Y	100	Y	Y	31.7984	117745	IGKV1-9	IGKJ4	31.7984													2.3	13.9	1.2	10.7	3.4	171	Y
PE01	F	66	F	81.7	94.4509	A	K	N	252471										N	99.56	Y	Y	83.83	89174	IGKV2-30	IGKDEL	59.82	IGKV1D-39	IGKJ3	24.01										4.5	9.4	0.76	8.5	3.2	460	Y
PE18	M	64	F	49.8	93.2584	A	K	Y	548496	84.31	IGHV4-31	J6	IGHD5-12	84.31					N	100	Y	Y	80.69	30677	IGKV1D-33	IGKJ4	54.54	IGKV1D-39	IGKDEL	26.16										5.8	10.9	0.97	9.1	3.2	470	Y
